# Supplementary material for: Pollen Morphological Characteristics of 46 Germplasm Resources of Polygonatum and Its Taxonomic Implications
Source: Plants (Basel). 2024 Dec 16;13(24):3509. doi: 10.3390/plants13243509 (PMC11677909; doi:10.3390/plants13243509)
Supplement: Supplementary file 1 [file plants-13-03509-s001.zip]

Archive with 1 entries (1 files):
- plants-3276996-supplementary.pdf
